# Supplementary material for: Author Correction: ID3 regulates the MDC1-mediated DNA damage response in order to maintain genome stability
Source: Nat Commun. 2018 Jun 6;9:2284. doi: 10.1038/s41467-018-04599-6 (PMC5989224; doi:10.1038/s41467-018-04599-6)
Supplement: Supplementary file 1 — Supplementary Data 1 [file 41467_2018_4599_MOESM1_ESM.zip]

Archive with 6 entries (4 files):
- Fig3b/Fig 3b.pptm
- Fig3b/Fig 3b.xlsx
- Fig3b/
- Fig3d/Fig 3d.pptx
- Fig3d/Fig 3d.xlsx
- Fig3d/
