# Supplementary material for: Author Correction: ID3 regulates the MDC1-mediated DNA damage response in order to maintain genome stability
Source: Nat Commun. 2018 Jun 6;9:2284. doi: 10.1038/s41467-018-04599-6 (PMC5989224; doi:10.1038/s41467-018-04599-6)
Supplement: Supplementary file 1 — Supplementary Data 1 [file 41467_2018_4599_MOESM1_ESM.zip › Fig3b/Fig 3b.xlsx]

## Sheet: Sheet1
	Mock control							Mean (%)									SD
	0hr							0		0hr							0
	3hr	10/17	8/12	7/14	4/9	1/13	11/16	50.5926		3hr	58.8235	66.6667	50	44.4444	7.69231	68.75	22.4758
	6hr	12/17	11/13	12/16	10/13	8/12	7/15	69.9301		6hr	70.5882	84.6154	75	76.9231	66.6667	46.6667	12.98
	Ku55933							Mean(%)
	0hr	0						0
	3hr	0						0									0
	6hr	0						0
	Nu7026							Mean(%)		Nu7026							SD
	0hr	0						0		0hr							0
	3hr	6/14	1/11	6/14	8/13	2/15	5/13	34.6		3hr	42.8571	9.09091	42.8571	61.5385	13.3333	38.4615	19.8992
	6hr	0/13	3/17	9/15	6/13	5/12	7/13	36.2		6hr	0	17.6471	60	46.1538	41.6667	53.8462	23.0681
		0	3	6
	Mock control	2	50.6	69.9						Mock control				Ku55933				Nu7026
	Ku55933	2	2	2						0	0.5	1	3	0	0.5	1	3	0	0.5	1	3
	Nu7026	2	34.6	36.2						0	12	25	24	0	1	5	5	1	13	24	18
										0	9	21	25	0	2	3	6	2	15	27	20
										0	11	25	20			5	3	0	11	26	21
										1	8	25	26			6	4	1	10	23	20
										1	12	28	23				6	1	12	22	16
												28	21							20	30
									aver	0.4	10.4	25.3333	23.1667	0	1.5	4.75	4.8	1	12.2	23.6667	20.8333
									sd	0.48	1.52	1.77778	1.83333	0	0.5	0.875	1.04	0.4	1.44	2	3.11111
										Mock control	Ku55933	Nu7026
									0	0.4	0	1
									0.5	10.4	1.5	12.2
									1	25.3	4.75	23.67
									3	23.16	4.8	20.83
