# Supplementary material for: Author Correction: ID3 regulates the MDC1-mediated DNA damage response in order to maintain genome stability
Source: Nat Commun. 2018 Jun 6;9:2284. doi: 10.1038/s41467-018-04599-6 (PMC5989224; doi:10.1038/s41467-018-04599-6)
Supplement: Supplementary file 1 — Supplementary Data 1 [file 41467_2018_4599_MOESM1_ESM.zip › Fig3d/Fig 3d.xlsx]

## Sheet: Sheet1
siCTL	0hr	0	0				0
	30min	=5/11	10/13	4/7	4/9		57.5
	1hr	8/14	1/18	6/15	7/21		32.3
	3hr	15/16	15/21	16/16	7/19		73.6
	6hr	13/17	9/13	13/14	13/15		81.35
siMDC1	0hr	0/6	0/8				0
	30min	0/14	2/10	0/10	0/9		4.65
	1hr	1/0	2/12	4/9	2/13		20.45
	3hr	3/6	4/8	7/11	1/6		48.38
	6hr	1/10	5/8	2/8	2/8		29.41
					siCTL	siMDC1
				0hr	2	2
				30min	57.5	4.65
				1hr	32.3	20.45
				3hr	73.6	48.38
				6hr	81.35	29.41
												2Gy
	cell당 foci 수						aver	sd				number of foci/cell										aver	sd
siCTL	0hr	1	3	0	0		1	0.8				UT	0	0	0	0	0	1	0	0	0	0.111111	0.333333
	30min	12	14	16	3		11.25	3.3				0	1	0	1	1	0	2	1	1	0	0.777778	0.666667
	1hr	21	25	15			20.3333	2.66667				10	5	3	5	3	3	5	3	1	2	3.33333	1.41421
	3hr	30	35	22	39		31.5	4.4				20	8	9	10	8	6	8	5	8	9	7.88889	1.53659
	6hr	34	30	26	40		32.5	3.6				40	22	20	18	19	20	16	25	21	15	19.5556	3.04594
												60	29	28	26	31	29	28	26	31	30	28.6667	1.87083
												180	24	26	25	26	25	23	20	23	22	23.7778	1.98606
siMDC1	0hr	0	0	1	1		0.5	0.4
	30min	5	2	0	1	7	3	2
	1hr	5	17	2	3		6.75	4.1
	3hr	10	11	12	14		11.75	1
	6hr	20	19	16	15		17.5	1.6				UT	0.111111
												0	0.777778
												10	3.33333
			control siRNA	MDC1 siRNA								20	7.88889
		0	1	0.5								40	19.5556
		0.5	11.25	3								60	28.6667
		1	20.3333	6.75								180	23.7778
		3	31.5	11.75
		6	32.5	17.5
												siMDC1									aver	sd
												UT									0	0
												0	0	0	0	0	1		0	0	0.142857	0.377964
												10	0	1	1	0	0	0	0	1	0.375	0.517549
												20	0	1	3	2	1	1	0	0	1	1.06904
												40	3	2	3	1	3	2	2	3	2.375	0.744024
												60	8	10	8	9	10	12	10	10	9.625	1.30247
												180	5	4	6	5	3	6	5	5	4.875	0.991031
												UT	0.111111	0.001
												0	0.777778	0.142857
												10	3.33333	0.375
												20	7.88889	1
												40	19.5556	2.375
												60	28.6667	9.625
												180	23.7778	4.875
