# Supplementary material for: Author Correction: ID3 regulates the MDC1-mediated DNA damage response in order to maintain genome stability
Source: Nat Commun. 2018 Jun 6;9:2284. doi: 10.1038/s41467-018-04599-6 (PMC5989224; doi:10.1038/s41467-018-04599-6)
Supplement: Supplementary file 2 — Supplementary Data 2 [file 41467_2018_4599_MOESM2_ESM.zip]

Archive with 3 entries (2 files):
- Fig4fg/Fig 4g.ppt
- Fig4fg/Fig 4g.xlsx
- Fig4fg/
