# Supplementary material for: Author Correction: ID3 regulates the MDC1-mediated DNA damage response in order to maintain genome stability
Source: Nat Commun. 2018 Jun 6;9:2284. doi: 10.1038/s41467-018-04599-6 (PMC5989224; doi:10.1038/s41467-018-04599-6)
Supplement: Supplementary file 2 — Supplementary Data 2 [file 41467_2018_4599_MOESM2_ESM.zip › Fig4fg/Fig 4g.xlsx]

## Sheet: Sheet1
HeLa													mean	sd					U2OS													mean	sd
siCTL		MDC1	41	45	43	45	35						41.8	3.04	4.14729						MDC1	62	65	65	63	60						63	1.6	2.12132
		g-H2AX	45	50	48	40							45.75	3.25	4.34933						g-H2AX	60	65	60	58	55						59.6	2.48	3.64692
		NBS1	25	26	23	18	30						24.4	3.12	4.39318						NBS1	30	35	38	40	35						35.6	2.72	3.78153
		BRCA1	65	74	70	72							70.25	2.75	3.86221						BRCA1	30	35	40	35	45						37	4.4	5.70088
		53BP1	55	62	52	58	65						58.4	4.08	5.22494						53BP1	60	68	72	75	76						70.2	4.96	6.49615
		RNF8	35	38	28	35							34	3	4.24264						RNF8	50	65	68	55	49						57.4	7.28	8.67756
		RNF168	20	25	28	25							24.5	2.25	3.31662						RNF168	70	75	60	65	68						67.6	4.08	5.59464
siID3		MDC1	21	20	15	18	12						17.2	2.96	3.70135						MDC1	10	15	8	13	11	10					11.1667	1.88889	2.48328
		g-H2AX	50	48	40	47	51						47.2	2.96	4.32435						g-H2AX	50	62	60	59	63						58.8	3.52	5.1672
		NBS1	5	8	10	3	4						6	2.4	2.91548						NBS1	10	15	16	8	15						12.8	3.04	3.56371
		BRCA1	38	42	40	35							38.75	2.25	2.98608						BRCA1	10	12	8	16	16						12.4	2.88	3.57771
		53BP1	35	27	35	30	25						30.4	3.68	4.5607						53BP1	20	25	23	28	30						25.2	3.04	3.96232
		RNF8	14	16	20	12							15.5	2.5	3.41565						RNF8	10	15	16	18	11						14	2.8	3.39116
		RNF168	8	10	7	6							7.75	1.25	1.70783						RNF168	29	25	27	23	21	24	25				24.8571	1.87755	2.60951
																					Rif1	10	8	5	12	7						8.4	2.08	2.70185
																					CtIP	38	40	35	42							38.75	2.25	2.98608
			Control siRNA	ID3 siRNA		sd
		MDC1	41.8	17.2		4.14729	3.70135
		g-H2AX	45.75	47.2		4.34933	4.32435
		NBS1	24.4	6		4.39318	2.91548
		BRCA1	70.25	38.75		3.86221	2.98608
		53BP1	58.4	30.4		5.22494	4.5607																Control siRNA	ID3 siRNA		sd
		RNF8	34	15.5		4.24264	3.41565															MDC1	63	11.16		2.12	2.48
		RNF168	57.7	28.7		7.37	6.54															g-H2AX	59.6	58.8		3.64	5.16
																						NBS1	35.6	12.4		3.78	3.57
																						BRCA1	37	17		5.7	3.56
																						53BP1	70.2	25.2		6.49	3.96
																						RNF8	57.4	14		6.49	2.8
																						RNF168	67.6	24.85		4.08	1.87
				`
																								Control SiRNA	ID3 SiRNA		Control SiRNA	ID3 SiRNA
																							BRCA1	42.16	16.83		5.1	6.91
																							NBS1	23.23	4.23		10.1	0.65
																							RNF8	61.68	20.81		7.22	4.53
																							RNF168	69.44	34.1		4.81	6.73
																							53BP1	89.17	72.56		5.2	5.12
																							γH2AX	81.37	79.82		2.23	10.22
