# Supplementary material for: Author Correction: ID3 regulates the MDC1-mediated DNA damage response in order to maintain genome stability
Source: Nat Commun. 2018 Jun 6;9:2284. doi: 10.1038/s41467-018-04599-6 (PMC5989224; doi:10.1038/s41467-018-04599-6)
Supplement: Supplementary file 3 — Supplementary Data 3 [file 41467_2018_4599_MOESM3_ESM.zip]

Archive with 6 entries (4 files):
- Fig7b/Fig 7b.pptx
- Fig7b/FIg 7b.xlsx
- Fig7b/
- fig7gi/Fig 7i.pptx
- fig7gi/FIg 7i.xlsx
- fig7gi/
