# Supplementary material for: Author Correction: ID3 regulates the MDC1-mediated DNA damage response in order to maintain genome stability
Source: Nat Commun. 2018 Jun 6;9:2284. doi: 10.1038/s41467-018-04599-6 (PMC5989224; doi:10.1038/s41467-018-04599-6)
Supplement: Supplementary file 3 — Supplementary Data 3 [file 41467_2018_4599_MOESM3_ESM.zip › Fig7b/FIg 7b.xlsx]

## Sheet: Sheet1
		control siRNA			ID3 siRNA
		0	0.5	16	0	0.5	16
		5	90	18.1818	3.33333	85	50
		4.65116	73.0769	11.7647	5.12821	86.2069	58.3333
		4	73.0769	16.6667	0	72.2222	42.8571
		4.54545	87.5	20	4.34783	88	61.5385
		6.66667	95.6522		0	83.3333	55.5556
		0	85.7143			80
		0
	mean	3.5519	84.1701	16.6533	2.56187	82.4604	53.6569
	SD	2.56343	9.22405	3.53248	2.4237	5.70629	7.37565
					control siRNA	ID3 siRNA
				0	3.5519	3.07469
				0.5	84.1701	82.4604
				16	16.6533	53.6569
				control siRNA	ID3 siRNA
			0	3.5519	3.07469
			0.5	84.1701	82.4604
			16	16.6533	53.6569
