# Supplementary material for: Author Correction: ID3 regulates the MDC1-mediated DNA damage response in order to maintain genome stability
Source: Nat Commun. 2018 Jun 6;9:2284. doi: 10.1038/s41467-018-04599-6 (PMC5989224; doi:10.1038/s41467-018-04599-6)
Supplement: Supplementary file 3 — Supplementary Data 3 [file 41467_2018_4599_MOESM3_ESM.zip › fig7gi/FIg 7i.xlsx]

## Sheet: hgcdjgd
			olive tail moment	Tail length	mean of tail moment	mean of tail length
	KOMETSTART.BMP#0		19.01	98
	KOMETSTART.BMP#1		29.95	128
	KOMETSTART.BMP#2		19.3	89
	D-HLH-2.JPG#3		8.39	92
	D-HLH-2.JPG#4		34.34	87
	D-HLH-2.JPG#5		26.89	101
	D-HLH-2.JPG#6		1.74	40
	D-HLH-3.JPG#7		12.43	48
	D-HLH-3.JPG#8		24.09	89
	D-HLH-3.JPG#9		5.56	66
	D-HLH-3.JPG#10		5.03	55
	D-HLH-4.JPG#11		14.26	52
	D-HLH-4.JPG#12		7.62	62
	D-HLH-4.JPG#13		1.63	29
	D-HLH-5.JPG#14		11.22	56
	D-HLH-5.JPG#15		11.31	65															mean			SD
	D-HLH-5.JPG#16		6.24	62														mock	12.64		mock	wt	HLH	DHLH
	D-HLH-5.JPG#17		20.66	82														WT	6.194		0.8	1.3	2.1	2.1
	D-HLH-6.JPG#18		17.91	74							3hr							HLH	2.93
	D-HLH-6.JPG#19		5.17	61							olive tail moment	tail length						DHLH	13.54
	D-HLH-6.JPG#20		1.66	26	13.5433	69.619				Emock-N3	12.64	91.33
	mock-1.JPG#21		4.57	88						WT	6.194	77.4
	mock-1.JPG#22		30.56	113						HLH	2.93	35.05
	mock-1.JPG#23		10.37	98						▲HLH	13.54	69.62
	mock-1.JPG#24		15.63	106						S65A	5.66	54.26
	mock-1.JPG#25		20.63	126						S65E	3.82	29.95
	mock-1.JPG#26		11.2	103
	mock-2.JPG#27		2.26	35							olive tail moment	tail length
	mock-2.JPG#28		10.8	89						UT	1.32	22
	mock-2.JPG#29		13.8	125						0hr	9.09	74.85
	mock-2.JPG#30		16.89	107
	mock-3.JPG#31		8.59	81
	mock-3.JPG#32		21.62	100
	mock-3.JPG#33		9.69	91
	mock-3.JPG#34		0.97	32
	mock-3.JPG#35		28.98	97
	mock-3.JPG#36		13.93	109
	mock-4.JPG#37		26.19	99
	mock-4.JPG#38		8.3	80
	mock-4.JPG#39		10.51	79
	mock-4.JPG#40		3.51	11
	mock-4.JPG#41		9.36	103
	mock-4.JPG#42		19.67	107
	mock-4.JPG#43		16.52	98							mock	HLH	▲HLH
	mock-5.JPG#44		6.44	107						SD	0.8	2.1	2.1
	mock-5.JPG#45		6.24	91
	mock-5.JPG#46		3.01	91								mean
	mock-5.JPG#47		11.49	108							mock	12.64
	mock-5.JPG#48		12.93	97							HLH	2.93
	mock-5.JPG#49		8.69	37							▲HLH	13.54
	mock-6.JPG#50		3.39	88
	mock-6.JPG#51		7.66	83
	mock-6.JPG#52		28.83	109
	mock-6.JPG#53		8.77	100
	mock-6.JPG#54		12.11	105
	mock-6.JPG#55		18.43	105
	mock-6.JPG#56		12.5	90	12.64	91.3333
	HLH-1.JPG#57		0.27	11
	HLH-1.JPG#58		0.91	5
	HLH-1.JPG#59		2.23	37
	HLH-1.JPG#60		0.79	29
	HLH-2.JPG#61		5.98	80
	HLH-2.JPG#62		3.2	62
	HLH-2.JPG#63		0.12	6
	HLH-3.JPG#64		2.85	58
	HLH-3.JPG#65		0.89	2
	HLH-3.JPG#66		0.73	18
	HLH-4.JPG#67		17.7	84
	HLH-4.JPG#68		12.87	74
	HLH-4.JPG#69		1.75	61
	HLH-4.JPG#70		1.14	41
	HLH-5.JPG#71		4.74	96
	HLH-5.JPG#72		0.46	10
	HLH-5.JPG#73		0.26	12
	HLH-6.JPG#74		0.46	6
	HLH-6.JPG#75		2.59	26
	HLH-6.JPG#76		0.69	6
	HLH-6.JPG#77		0.82	12	2.92619	35.0476
	WT-1.JPG#78		2.51	85
	WT-1.JPG#79		6.6	87
	WT-1.JPG#80		2.38	38
	WT-1.JPG#81		4.13	91
	WT-2.JPG#82		6.37	80
	WT-2.JPG#83		3.58	97
	WT-2.JPG#84		5.51	69
	WT-3.JPG#85		3.15	105
	WT-3.JPG#86		3.89	62
	WT-4.JPG#87		1.51	13
	WT-4.JPG#88		3.08	33
	WT-4.JPG#89		17.02	105
	WT-4.JPG#90		13.02	147
	WT-5.JPG#91		5.07	54
	WT-5.JPG#92		15.1	95	6.19467	77.4
	S65A-1.JPG#93		5.96	59
	S65A-1.JPG#94		1.28	14
	S65A-1.JPG#95		8.87	68
	S65A-1.JPG#96		3.02	58
	S65A-1.JPG#97		0.19	15
	S65A-1.JPG#98		3.08	33
	S65A-2.JPG#99
	S65A-2.JPG#100		5.89	57
	S65A-2.JPG#101
	S65A-2.JPG#102		7.56	66
	S65A-2.JPG#103		21.56	86
	S65A-2.JPG#104		2.81	49
	S65A-2.JPG#105
	S65A-3.JPG#106		4.39	48
	S65A-3.JPG#107		20.34	64
	S65A-3.JPG#108
	S65A-3.JPG#109		7.26	66
	S65A-4.JPG#110		5.74	74
	S65A-4.JPG#111
	S65A-4.JPG#112		6.16	43
	S65A-4.JPG#113		5.51	54
	S65A-4.JPG#114		2.52	44
	S65A-5.JPG#115		5.56	59
	S65A-5.JPG#116
	S65A-5.JPG#117		17.86	64
	S65A-5.JPG#118		3.18	61
	S65A-5.JPG#119		4.1	28
	S65A-6.JPG#120		3.27	49
	S65A-6.JPG#121		12.74	89	6.90652	54.2609
	S65E-1.JPG#122		0.25	21
	S65E-1.JPG#123		2.71	40
	S65E-1.JPG#124		0.71	9
	S65E-1.JPG#125		0.52	11
	S65E-1.JPG#126		27.21	12
	S65E-1.JPG#127		5.53	84
	S65E-2.JPG#128		0.94	28
	S65E-2.JPG#129		5.23	59
	S65E-2.JPG#130		1.38	33
	S65E-3.JPG#131		0.87	21
	S65E-3.JPG#132		1.47	27
	S65E-3.JPG#133		12.55	6
	S65E-3.JPG#134		1.98	34
	S65E-4.JPG#135		3.07	57
	S65E-4.JPG#136		0.62	8
	S65E-4.JPG#137		0.83	15
	S65E-4.JPG#138		0.29	0
	S65E-5.JPG#139		0.72	11
	S65E-5.JPG#140		3.41	29
	S65E-5.JPG#141		6.29	89
	S65E-5.JPG#142		0.9	20
	S65E-5.JPG#143		6.46	45	3.81545	29.9545
	HeLa-0HR-1.JPG#144		8.57	90
	HeLa-0HR-1.JPG#145		24.29	87
	HeLa-0HR-1.JPG#146		23.1	93
	HeLa-0HR-1.JPG#147		3.17	39
	HeLa-0HR-1.JPG#148		11.21	85
	HeLa-0HR-1.JPG#149		7.89	92
	HeLa-0HR-1.JPG#150		4.12	64
	HeLa-0HR-1.JPG#151		4.72	70
	HeLa-0HR-1.JPG#152		17.78	61
	HeLa-0HR-1.JPG#153		11.9	86
	HeLa-0HR-1.JPG#154		8.24	65
	HeLa-0HR-2.JPG#155		6.73	67
	HeLa-0HR-2.JPG#156		3.43	49
	HeLa-0HR-2.JPG#157		10.81	71
	HeLa-0HR-2.JPG#158		7.08	48
	HeLa-0HR-2.JPG#159		4.36	56
	HeLa-0HR-3.JPG#160		6.29	70
	HeLa-0HR-3.JPG#161		8.41	79
	HeLa-0HR-3.JPG#162		5.41	62
	HeLa-0HR-3.JPG#163		2.75	51
	HeLa-0HR-3.JPG#164		3.26	62
	HeLa-0HR-4.JPG#165		9.36	77
	HeLa-0HR-4.JPG#166		4.45	100
	HeLa-0HR-4.JPG#167		13.4	84
	HeLa-0HR-4.JPG#168		7.43	87
	HeLa-0HR-5.JPG#169		7.82	81
	HeLa-0HR-5.JPG#170		14.31	83
	HeLa-0HR-5.JPG#171		8.96	70
	HeLa-0HR-5.JPG#172		19.92	88
	HeLa-0HR-6.JPG#173		6.14	72
	HeLa-0HR-6.JPG#174		6.49	85
	HeLa-0HR-6.JPG#175		13.21	107
	HeLa-0HR-6.JPG#176		5.11	80
	HeLa-0HR-6.JPG#177		8.88	84	9.08824	74.8529
	HeLa-UT-1.JPG#178		1.34	10
	HeLa-UT-1.JPG#179		1.01	12
	HeLa-UT-1.JPG#180		0.25	11
	HeLa-UT-2.JPG#181		0.83	10
	HeLa-UT-2.JPG#182		6.13	67
	HeLa-UT-2.JPG#183		0.24	10
	HeLa-UT-2.JPG#184		1.73	17
	HeLa-UT-3.JPG#185		1.33	8
	HeLa-UT-3.JPG#186		0.32	8
	HeLa-UT-4.JPG#187		0.99	10
	HeLa-UT-4.JPG#188		0.03	4
	HeLa-UT-4.JPG#189		1.08	55
	HeLa-UT-4.JPG#190		0.04	2
	HeLa-UT-5.JPG#191		1.39	8
	HeLa-UT-5.JPG#192		3.07	83
	HeLa-UT-5.JPG#193		1.36	28
	HeLa-UT-5.JPG#194		1.05	45
	HeLa-UT-5.JPG#195		1.6	8	1.32167	22
